# Supplementary material for: Metal-Ion-Free Preparation of κ-Carrageenan/Cellulose Hydrogel Beads Using an Ionic Liquid Mixture for Effective Cationic Dye Removal
Source: Gels. 2025 Aug 1;11(8):596. doi: 10.3390/gels11080596 (PMC12385765; doi:10.3390/gels11080596)
Supplement: Supplementary file 1 [file gels-11-00596-s001.zip]

Archive with 1 entries (1 files):
- gels-3759181-supplementary.pdf
